# Supplementary material for: Applying Supervised Machine Learning to Effusion Analysis for the Diagnosis of Feline Infectious Peritonitis
Source: Bioengineering (Basel). 2026 Jan 23;13(2):127. doi: 10.3390/bioengineering13020127 (PMC12937978; doi:10.3390/bioengineering13020127)
Supplement: Supplementary file 1 [file bioengineering-13-00127-s001.zip]

Archive with 1 entries (1 files):
- bioengineering-3993816-supplementary.pdf
